# Supplementary material for: Red and Green Fluorescence from Oral Biofilms
Source: PLoS One. 2016 Dec 20;11(12):e0168428. doi: 10.1371/journal.pone.0168428 (PMC5173178; doi:10.1371/journal.pone.0168428)
Supplement: S1 Table — (XLSX) [file pone.0168428.s001.xlsx]

## Sheet: Serum anaerobe
	Saliva 1 serum			Saliva 2 serum			Saliva 3 serum			Saliva 4 serum			Saliva 5 serum			Saliva 6 serum			Saliva 7 serum			Saliva 8 serum
time (hours)	Brightfield	% Green	% Red	Brightfield	% Green	% Red	Brightfield	% Green	% Red	Brightfield	% Green	% Red	Brightfield	% Green	% Red	Brightfield	% Green	% Red	Brightfield	% Green	% Red	Brightfield	% Green	% Red
0.166667
0.333333
0.5
0.666667
0.833333	0	0	0	0	0	0	0	0	0	0	0	0	0	0	0	0	0	0	0	0	0	0	0	0
1	0.170343	0.127521	0.015358	-0.0493641	0.121805	0.0146653	0.19807	0.186466	0.0307637	0.0371217	0.158908	0.0358053	-0.0268751	0.0110919	-0.0275923	-0.0592962	0.125982	-0.0072119	-0.318466	0.0323566	-0.00487773	0.124859	-0.0980548	-0.0392253
1.16667	0.314914	0.0769317	0.00540519	-0.0205547	0.0849778	0.00318434	0.313009	0.121825	-0.00545799	0.0452008	0.120016	0.0227146	-0.00643869	-0.0411599	-0.0600383	-0.0939272	0.0853365	-0.0283849	-0.627225	-0.026548	-0.0272391	0.184142	-0.214422	-0.0396103
1.33333	0.4328	0.0644159	0.0110293	0.0255606	0.055341	0.00143566	0.439612	0.0607438	-0.0323098	-0.0077193	0.067633	0.0112784	-0.0486157	-0.0962776	-0.0751251	-0.121659	0.0338189	-0.0309104	-0.950154	-0.0755894	-0.0490072	0.392345	-0.335089	-0.0325845
1.5	0.556013	0.0261705	-0.0139908	0.0665125	0.0148928	-0.0204714	0.56564	-0.0121168	-0.0550681	0.0936235	0.00180871	-0.0213068	-0.0698853	-0.164304	-0.105807	-0.100715	-0.0242371	-0.0629248	-1.29767	-0.147128	-0.0728428	0.576071	-0.456322	-0.0473939
1.66667	0.695664	-0.00337324	-0.0511182	0.138132	-0.0330514	-0.0336859	0.651773	-0.0980492	-0.102468	0.255415	-0.0558895	-0.040564	-0.0882568	-0.17326	-0.0973004	-0.107478	-0.0549092	-0.0715121	-1.55919	-0.181769	-0.0933344	0.724874	-0.53032	-0.0232443
1.83333	0.825898	-0.0451112	-0.0715419	0.232641	-0.0916397	-0.0584828	0.790701	-0.157179	-0.150795	0.324717	-0.106835	-0.0843768	-0.0645567	-0.183449	-0.0936206	-0.107681	-0.0744243	-0.067188	-1.72453	-0.231932	-0.117826	0.892443	-0.598993	-0.0145816
2	0.995779	-0.082394	-0.0783085	0.294449	-0.138068	-0.0860366	0.891679	-0.225831	-0.183257	0.448787	-0.140254	-0.11104	-0.0160084	-0.205816	-0.105398	-0.100091	-0.0918948	-0.0691469	-1.80667	-0.234072	-0.122438	1.04886	-0.590949	-0.0188034
2.16667	1.20334	-0.0765576	-0.0694758	0.315338	-0.165412	-0.092618	0.996739	-0.272981	-0.204903	0.552907	-0.173267	-0.120082	-0.0951999	-0.228395	-0.101863	-0.143078	-0.0947036	-0.0639003	-1.83446	-0.240871	-0.12335	1.06877	-0.559451	-0.016737
2.33333	1.34404	-0.0777928	-0.0793652	0.353839	-0.18999	-0.114559	1.14872	-0.304237	-0.236589	0.695872	-0.187146	-0.117299	-0.0457589	-0.237918	-0.101759	-0.0515335	-0.10685	-0.0706332	-1.86761	-0.256241	-0.136985	1.15958	-0.505715	-0.00132215
2.5	1.71904	-0.0142488	-0.0595385	0.420947	-0.193295	-0.102895	1.27085	-0.321843	-0.236039	0.773046	-0.20303	-0.143953	0.0554451	-0.272854	-0.103064	0.017472	-0.11651	-0.0826946	-1.85274	-0.263638	-0.140101	1.17389	-0.43635	0.0183496
2.66667	1.90758	0.0137897	-0.058144	0.590749	-0.184918	-0.116687	1.47054	-0.292243	-0.239172	1.00304	-0.197289	-0.179933	0.282225	-0.270619	-0.116475	0.117141	-0.14218	-0.0882396	-1.70524	-0.296871	-0.167413	1.20315	-0.390531	0.0257475
2.83333	2.14275	0.00891114	-0.0706737	0.714668	-0.212834	-0.141524	1.66722	-0.275899	-0.254821	1.12617	-0.190508	-0.211753	0.444171	-0.279114	-0.119033	0.211132	-0.163724	-0.106861	-1.59459	-0.318804	-0.182936	1.29229	-0.312908	0.00624906
3	2.29318	-0.000884088	-0.0985831	0.83422	-0.234379	-0.180857	2.16482	-0.154449	-0.258664	1.76087	-0.123781	-0.228415	0.678906	-0.253956	-0.121258	0.362069	-0.163554	-0.104393	-1.21573	-0.171556	-0.145463	1.24266	-0.231111	-0.00588524
3.16667	2.36453	-0.00245158	-0.121211	1.01772	-0.222237	-0.195939	2.37997	-0.124642	-0.271177	2.26	-0.0529548	-0.251693	0.884508	-0.24179	-0.118969	0.567286	-0.157301	-0.111656	-1.12796	-0.187451	-0.151026	1.33025	-0.161421	-0.0222746
3.33333	2.37765	-0.0339672	-0.129451	1.24038	-0.207539	-0.204184	2.62516	-0.0928324	-0.271027	2.57235	-0.00244553	-0.25744	1.28212	-0.19333	-0.128698	0.877455	-0.136785	-0.1147	-1.02816	-0.205895	-0.153506	1.70778	-0.0384649	-0.0326206
3.5	2.46799	-0.0252046	-0.147816	1.53019	-0.145508	-0.20989	3.13643	-0.0123513	-0.24578	2.80277	0.0247198	-0.266929	1.29951	-0.224406	-0.144284	0.962441	-0.12779	-0.134948	-1.03886	-0.254088	-0.177744	2.07873	0.224396	-0.017352
3.66667	2.55498	-0.0547417	-0.178964	1.83515	-0.105803	-0.215125	3.54736	0.0545617	-0.226941	2.99209	0.0257688	-0.290553	1.42964	-0.190521	-0.13435	1.18587	-0.123844	-0.144289	-1.1422	-0.323613	-0.192487	2.20966	0.355617	0.0122564
3.83333	2.56175	-0.0726599	-0.203816	2.20765	-0.0338661	-0.206922	3.89419	0.0926069	-0.226872	3.48351	0.107263	-0.305968	1.75731	-0.128394	-0.136821	1.4224	-0.107977	-0.147656	-1.07318	-0.317068	-0.182443	2.38123	0.499853	0.0296652
4	2.52387	-0.105544	-0.250682	2.54379	0.0228518	-0.212907	4.14774	0.13306	-0.233354	3.81864	0.161401	-0.326721	2.19874	-0.019616	-0.124971	1.54049	-0.145154	-0.156519	-1.15119	-0.387242	-0.199655	2.6714	0.639876	0.0395009
4.16667	2.35731	-0.195677	-0.288487	2.95858	0.0833435	-0.233733	4.53979	0.229902	-0.238194	4.21645	0.225774	-0.317018	2.7467	0.119204	-0.110539	1.63429	-0.166326	-0.161555	-1.1983	-0.39534	-0.192355	2.92747	0.822176	0.0569339
4.33333	2.30137	-0.240808	-0.31877	3.42466	0.153136	-0.215887	4.68981	0.246795	-0.2201	4.55952	0.272938	-0.31877	3.26271	0.284085	-0.060901	1.67163	-0.144333	-0.163831	-1.36977	-0.421582	-0.188989	3.07662	0.996568	0.0852655
4.5	2.2133	-0.275269	-0.330004	4.02359	0.281497	-0.183084	4.99249	0.326445	-0.166927	4.94753	0.308508	-0.315102	3.83974	0.451946	-0.0212165	1.73585	-0.134395	-0.149995	-1.32312	-0.392149	-0.178635	3.14176	1.13711	0.111768
4.66667	2.30478	-0.288671	-0.328575	4.72746	0.435545	-0.132517	4.88583	0.257158	-0.151625	5.06058	0.357253	-0.304757	4.41099	0.717306	0.0550834	2.0404	0.0596118	-0.0930224	-1.14248	-0.359374	-0.168135	3.41267	1.26684	0.107457
4.83333	2.35922	-0.308536	-0.325405	5.42846	0.60363	-0.0790011	5.01229	0.286059	-0.134333	5.19895	0.386634	-0.286333	5.05999	0.985319	0.1376	2.24951	0.222801	-0.0437897	-0.589794	-0.122177	-0.108983	3.54995	1.45361	0.145122
5	2.55923	-0.269536	-0.318872	6.15147	0.8085	-0.0148345	5.20231	0.352225	-0.0956041	5.73993	0.589263	-0.261485	5.66852	1.23003	0.218538	2.18019	0.270003	-0.0257119	0.108914	0.139038	-0.0339617	3.41347	1.59194	0.159069
5.16667	2.86852	-0.236643	-0.300902	6.83202	1.00292	0.0804944	5.48153	0.413506	-0.0708153	6.47966	0.800412	-0.203424	6.64115	1.57356	0.315232	2.38238	0.37456	0.0268515	0.817792	0.372678	0.0212498	3.24495	1.60582	0.171742
5.33333	3.34403	-0.127227	-0.27193	7.39881	1.20572	0.189994	5.6788	0.521451	-0.0249536	6.79827	0.947807	-0.168451	7.33139	1.82043	0.38978	2.33147	0.398653	0.0412351	1.6959	0.681729	0.087748	3.39681	1.64526	0.166978
5.5	4.00067	0.0939631	-0.21827	8.042	1.41005	0.278499	6.02888	0.652359	0.0266423	7.10068	1.12589	-0.119206	7.93048	1.9918	0.434268	2.32739	0.396831	0.0348966	2.45915	0.914272	0.123441	3.60799	1.73086	0.178107
5.66667	4.70742	0.240902	-0.146606	8.99221	1.72576	0.434399	6.52887	0.816176	0.0974783	7.63854	1.36966	-0.0591122	8.34679	2.10347	0.471027	2.2042	0.379406	0.0348828	3.40714	1.22096	0.181787	3.62649	1.78407	0.189123
5.83333	4.96977	0.300709	-0.133976	9.88224	2.01255	0.578846	6.8496	0.939419	0.168791	7.5763	1.37291	-0.0460264	8.63059	2.18074	0.501155	2.07766	0.350323	0.0174759	4.19166	1.42901	0.205998	3.71636	1.78483	0.173037
6	5.24101	0.303482	-0.119	10.5226	2.19713	0.67777	7.35705	1.10961	0.219226	7.399	1.33214	-0.0455364	8.73267	2.2492	0.543504	1.97737	0.305433	0.0166816	4.99857	1.64959	0.252391	3.94833	1.81612	0.170469
6.16667	5.46113	0.316095	-0.123726	10.9376	2.33623	0.770768	7.67671	1.27092	0.267273	7.32927	1.32374	-0.0139182	8.77277	2.29712	0.578712	1.86607	0.259163	-0.00635448	5.399	1.77089	0.271341	4.22641	1.88367	0.178281
6.33333	5.6281	0.320868	-0.115495	11.1645	2.47978	0.865278	8.1523	1.46183	0.332636	7.11034	1.28967	-0.00662024	8.80642	2.24324	0.57634	1.45793	0.0129537	-0.082317	5.53481	1.72217	0.246783	4.24323	1.93045	0.187223
6.5	5.84362	0.333335	-0.106073	11.3425	2.63685	0.974319	8.6595	1.67494	0.43446	6.90206	1.32575	0.0425248	8.8757	2.18936	0.566827	1.10565	-0.201478	-0.14622	5.59739	1.64063	0.209178	4.29118	1.97063	0.194426
6.66667	5.99714	0.320096	-0.0878827	11.4604	2.77172	1.0755	9.08477	1.9073	0.55984	6.46322	1.18463	0.0835832	8.69744	2.04924	0.525032	0.936367	-0.269222	-0.16156	5.48033	1.61199	0.202078	4.35053	1.99288	0.196561
6.83333	5.96988	0.292917	-0.0834821	11.5143	2.90583	1.15638	9.14048	2.04152	0.649849	5.99719	1.07715	0.0995017	8.57314	1.93697	0.515532	0.67265	-0.409439	-0.200303	5.52783	1.61326	0.22039	4.50732	2.00815	0.179559
7	5.81028	0.182503	-0.100403	11.7125	3.05039	1.2235	9.38439	2.15205	0.713234	5.90406	1.02424	0.135793	8.6022	1.84676	0.486024	0.557476	-0.460875	-0.198189	5.3505	1.47776	0.191609	4.57837	2.04619	0.178612
7.16667	5.43929	-0.0273426	-0.1221	11.8412	3.18877	1.30259	9.50782	2.23597	0.794791	5.46328	0.86509	0.12564	8.69271	1.8277	0.496572	0.38776	-0.528755	-0.196266	5.1413	1.34807	0.168728	4.61343	2.0159	0.171097
7.33333	5.02557	-0.158392	-0.171007	11.6908	3.25945	1.35781	9.50227	2.28296	0.880914	4.98855	0.703883	0.121564	8.73455	1.82393	0.514616	0.392638	-0.504006	-0.188529	4.90702	1.27569	0.159017	4.62527	2.04558	0.179427
7.5	5.02995	-0.219255	-0.176032	11.4666	3.33886	1.41076	9.54174	2.33506	0.970947	5.09779	0.833514	0.187605	8.79105	1.88712	0.556532	0.397937	-0.444458	-0.146736	4.84015	1.27374	0.184079	4.7558	2.08224	0.201391
7.66667	5.1314	-0.217334	-0.177615	11.4255	3.48979	1.48232	9.55328	2.40993	1.08028	5.2686	1.01546	0.259801	8.94304	1.89976	0.541417	0.430345	-0.399479	-0.139697	4.74123	1.24508	0.204567	4.71641	2.1049	0.214739
7.83333	5.65586	-0.0515678	-0.104333	11.4946	3.68791	1.57384	9.55275	2.45236	1.18338	5.39415	1.21124	0.331047	9.10576	1.92937	0.545106	0.430185	-0.349035	-0.108279	4.94998	1.33321	0.227305	4.76666	2.09042	0.206363
8	6.11026	0.108625	-0.0711511	11.6093	3.83211	1.62533	9.54777	2.50761	1.28241	5.57199	1.38932	0.384441	9.26343	1.94457	0.536766	0.436652	-0.282617	-0.0835604	4.92542	1.31591	0.218091	4.91432	2.09724	0.208884
8.16667	6.58753	0.29322	-0.0152837	11.6997	3.93352	1.65484	9.51148	2.53769	1.35825	5.62429	1.56799	0.428769	9.29064	1.95605	0.539718	0.422619	-0.210787	-0.0570229	4.9025	1.29984	0.221339	5.08687	2.09473	0.209935
8.33333	7.00753	0.471372	0.0447679	11.8135	4.01603	1.69172	9.49143	2.53872	1.41437	5.75118	1.78937	0.44468	9.45167	2.02563	0.553077	0.410707	-0.132166	-0.0345345	4.90727	1.26056	0.21105	5.16164	2.11606	0.23195
8.5	7.43924	0.665422	0.116338	11.941	4.11402	1.73198	9.43164	2.60317	1.49824	5.85792	2.08747	0.499487	9.5724	2.02729	0.527176	0.411346	-0.0390534	-0.0303023	5.01469	1.28063	0.211982	5.20762	2.09606	0.225298
8.66667	7.81276	0.829137	0.165344	12.0164	4.16444	1.76353	9.39784	2.64433	1.58014	6.01186	2.46388	0.560084	9.62936	2.0239	0.519653	0.391461	0.0557419	-0.0319615	5.17183	1.36525	0.218796	5.34518	2.09867	0.217599
8.83333	8.23101	0.985206	0.204722	12.0553	4.19653	1.77071	9.36392	2.70761	1.64603	6.06041	2.88375	0.622502	9.65362	2.02478	0.511223	0.408096	0.18054	-0.0146735	5.33721	1.42349	0.236186	5.55929	2.12112	0.204133
9	8.66696	1.11233	0.283536	12.0827	4.22833	1.77862	9.34148	2.82082	1.70775	6.12675	3.35028	0.705458	9.67198	2.00834	0.489651	0.391162	0.261928	-0.00525192	5.51099	1.4368	0.244366	5.758	2.11542	0.18293
9.16667	9.05644	1.28202	0.360222	12.1459	4.33876	1.82145	9.31809	2.97052	1.76507	6.12545	3.83697	0.788442	9.69327	1.91923	0.434926	0.398345	0.286919	-0.0454404	5.3537	1.36474	0.216066	6.00801	2.13355	0.170394
9.33333	9.37442	1.45991	0.438867	12.2851	4.49558	1.89855	9.28623	3.12509	1.84421	6.16518	4.30895	0.885596	9.69617	1.89767	0.420789	0.395966	0.375919	-0.0393464	5.29344	1.35375	0.194306	6.38839	2.16733	0.171978
9.5	9.29529	1.49903	0.493853	12.4253	4.64454	1.97706	9.28822	3.27697	1.92348	6.12002	4.73752	0.95556	9.68082	1.84998	0.392873	0.390462	0.459185	-0.0432852	5.18612	1.25502	0.183819	6.65913	2.21446	0.183981
9.66667	9.19996	1.53074	0.562043	12.5532	4.83462	2.09343	9.21142	3.42579	1.97208	6.1251	5.16341	1.04957	9.65431	1.79819	0.369287	0.387407	0.527386	-0.0633003	5.21075	1.25465	0.197076	6.94115	2.25404	0.195879
9.83333	9.12463	1.55159	0.61125	12.6837	5.01218	2.1998	9.21405	3.56548	2.01665	6.25134	5.50434	1.0962	9.67952	1.76057	0.341914	0.383906	0.599165	-0.0537882	5.2129	1.27626	0.20279	7.25156	2.30319	0.194964
10	9.07852	1.5803	0.671937	12.8191	5.21998	2.29671	9.1373	3.69022	2.02315	6.2337	5.84552	1.15455	9.61828	1.72806	0.342227	0.407633	0.62003	-0.0741421	5.18523	1.2661	0.195559	7.70751	2.37016	0.185951
10.1667	8.98821	1.59071	0.728975	12.9341	5.39761	2.36385	9.10262	3.82095	2.03456	6.25983	6.13996	1.20365	9.61352	1.74533	0.359308	0.433771	0.665106	-0.0635016	5.0387	1.21887	0.174124	8.19304	2.4745	0.209456
10.3333	8.90841	1.61535	0.790011	13.0591	5.60494	2.4353	9.06718	3.94917	2.03373	6.21663	6.39248	1.25425	9.58728	1.76467	0.371828	0.477014	0.681748	-0.0669581	4.91323	1.15321	0.170137	8.47378	2.53882	0.229732
10.5	8.81363	1.67368	0.875685	13.149	5.87804	2.54019	9.05679	4.12141	2.04737	6.33174	6.58556	1.28493	9.56323	1.75959	0.364891	0.487078	0.711673	-0.0782357	4.67575	1.11626	0.151268	8.88417	2.5942	0.250899
10.6667	8.72681	1.76569	0.949518	13.2735	6.15501	2.61393	9.03374	4.24906	2.05054	6.41131	6.73282	1.29716	9.56272	1.71452	0.3506	0.526265	0.723996	-0.0951202	4.42668	1.07084	0.144595	9.40444	2.64413	0.254097
10.8333	8.62879	1.82092	0.990882	13.3832	6.3406	2.63846	8.94621	4.28606	2.02153	6.51423	6.83139	1.29589	9.53629	1.71383	0.352794	0.531688	0.777383	-0.0603486	4.53129	1.08077	0.152266	9.79744	2.73326	0.278829
11	8.52848	1.87358	1.06133	13.4098	6.54221	2.6669	8.91275	4.35821	1.97544	6.50418	6.9769	1.31167	9.47865	1.68509	0.342632	0.493715	0.78491	-0.0587589	4.48266	1.05369	0.15035	10.2061	2.81315	0.279915
11.1667	8.46392	1.91222	1.07906	13.4283	6.72314	2.65908	8.87157	4.38627	1.90408	6.56627	7.11382	1.30519	9.5043	1.68245	0.348255	0.507492	0.798538	-0.0515956	4.43966	1.04547	0.148582	10.7413	2.91989	0.28347
11.3333	8.3671	1.96798	1.11644	13.45	6.92284	2.65048	8.84301	4.44483	1.87973	6.65689	7.2465	1.29658	9.5125	1.67321	0.356015	0.513042	0.829758	-0.041669	4.43446	1.05112	0.149494	11.2363	3.06632	0.311833
11.5	8.17849	1.9835	1.14158	13.4558	7.10811	2.62095	8.76253	4.51222	1.83527	6.62753	7.45621	1.30575	9.50929	1.65169	0.36157	0.50602	0.853354	-0.0503771	4.43527	1.02988	0.16013	11.4741	3.18418	0.35235
11.6667	8.06773	2.00524	1.15382	13.4656	7.32965	2.60626	8.74248	4.60803	1.82113	6.51842	7.68837	1.3226	9.51544	1.66366	0.363406	0.487101	0.890518	-0.0473212	4.41016	1.01127	0.149723	11.5326	3.22294	0.372084
11.8333	7.95351	2.03697	1.15258	13.4944	7.54638	2.59689	8.73524	4.70275	1.80574	6.51848	7.91512	1.35045	9.48454	1.62148	0.335094	0.458865	0.885651	-0.0653766	4.35588	0.948944	0.120343	11.5295	3.23068	0.38397
12	7.86228	2.11927	1.19389	13.5182	7.76919	2.60425	8.63825	4.82176	1.8073	6.5509	8.09578	1.35046	9.51146	1.57179	0.308819	0.442088	0.896507	-0.0752582	4.33073	0.892686	0.092106	11.76	3.23805	0.392753

## Sheet: Sucrose anaerobe
	Saliva 1 sucrose anaerobe			Saliva 2 sucrose anaerobe			Saliva 3 sucrose anaerobe			Saliva 4 sucrose anaerobe			Saliva 5 sucrose anaerobe			Saliva 6 sucrose anaerobe			Saliva 7 sucrose anaerobe			Saliva 8 sucrose anaerobe
time (hours)	Brightfield	% Green	% Red	Brightfield	% Green	% Red	Brightfield	% Green	% Red	Brightfield	% Green	% Red	Brightfield	% Green	% Red	Brightfield	% Green	% Red	Brightfield	% Green	% Red	Brightfield	% Green	% Red
0.166667
0.333333
0.5
0.666667
0.833333	0	0	0	0	0	0	0	0	0	0	0	0	0	0	0	0	0	0	0	0	0	0	0	0
1	0.0805273	0.050412	0.00853349	0.0301588	0.0301588	0.0133213	-0.0285949	0.0716824	0.00597534	-0.0585132	0.0411631	-0.0133428	-0.0374301	0.0765578	0.00249653	-0.115396	0.076541	-0.0135976	-0.235922	0.0790409	0.0123638	-0.0313732	-0.0144694	-0.0359829
1.16667	0.154002	-0.0378421	-0.0237662	-0.00334186	-0.00334186	-0.00301524	-0.199839	0.0311858	-0.0130228	-0.125286	0.0285428	-0.0261236	-0.0658786	0.0429855	-0.0095488	-0.121797	0.0103318	-0.0406453	-0.348562	0.0152892	-0.0169208	-0.0504669	-0.060158	-0.0706541
1.33333	0.151466	-0.0939739	-0.0296112	-0.0930393	-0.0930393	-0.0266148	-0.32734	0.0218445	-0.00942004	-0.0116104	0.0197231	-0.0353295	-0.0409238	0.00371712	-0.0334026	-0.13315	-0.0381186	-0.0734551	-0.443367	-0.0284914	-0.0391396	-0.112941	-0.0781259	-0.0788224
1.5	0.196864	-0.153414	-0.062018	-0.0866973	-0.0866973	-0.0725062	-0.375843	-0.0308488	-0.0400228	-0.0689804	0.0176606	-0.039913	-0.0921588	-0.0542359	-0.0367219	-0.0396502	-0.0762975	-0.101376	-0.514472	-0.0591351	-0.0646431	-0.087846	-0.143951	-0.112268
1.66667	0.259846	-0.235868	-0.102415	-0.237238	-0.237238	-0.106037	-0.40907	-0.0769129	-0.0610268	-0.251899	-0.01979	-0.0238876	-0.0921051	-0.0542745	-0.0397876	-0.0145927	-0.0687894	-0.0799383	-0.421626	-0.0506781	-0.0484616	-0.0821371	-0.155882	-0.0991311
1.83333	0.289671	-0.311638	-0.127579	-0.331039	-0.331039	-0.149016	-0.348459	-0.141747	-0.0810598	-0.16431	-0.0665614	-0.0296734	-0.0906062	-0.10146	-0.0696104	-0.0694788	-0.111336	-0.109002	-0.415479	-0.0711858	-0.0611349	-0.16024	-0.171529	-0.120698
2	0.20804	-0.359175	-0.137735	-0.449154	-0.449154	-0.181836	-0.44324	-0.173365	-0.110353	-0.120625	-0.114579	-0.0485306	-0.0332063	-0.108905	-0.0678798	-0.120228	-0.123025	-0.108502	-0.357497	-0.0809279	-0.0605503	-0.124395	-0.211039	-0.141077
2.16667	0.13726	-0.386683	-0.154314	-0.695335	-0.695335	-0.209094	-0.499915	-0.204908	-0.121143	-0.00953028	-0.153198	-0.0455119	0.0294658	-0.10378	-0.0518113	-0.107874	-0.113687	-0.0882417	-0.226758	-0.0699964	-0.0485907	-0.103221	-0.23194	-0.154445
2.33333	0.193357	-0.398787	-0.153392	-0.85377	-0.85377	-0.193683	-0.550806	-0.217937	-0.121914	-0.0452055	-0.16651	-0.0340824	0.148044	-0.106082	-0.0441537	-0.0846735	-0.132417	-0.0902941	-0.0729667	-0.0904876	-0.0625336	-0.0914798	-0.247372	-0.161685
2.5	0.197486	-0.40623	-0.159695	-1.05758	-1.05758	-0.20642	-0.574966	-0.231287	-0.149833	-0.0207727	-0.209983	-0.055647	0.231865	-0.110176	-0.0512977	-0.0510909	-0.130345	-0.100225	0.132157	-0.0729198	-0.0619028	-0.0918433	-0.227565	-0.165133
2.66667	0.158189	-0.426926	-0.173543	-1.30911	-1.30911	-0.228303	-0.629098	-0.250363	-0.163096	0.0133483	-0.21122	-0.0847515	0.336169	-0.144258	-0.0721483	0.00091348	-0.136025	-0.111052	0.37055	-0.0797359	-0.0685788	-0.0491787	-0.244693	-0.169515
2.83333	0.158178	-0.438364	-0.194992	-1.68359	-1.68359	-0.267226	-0.624541	-0.264302	-0.171804	0.241042	-0.234299	-0.0791753	0.451899	-0.168064	-0.0891292	0.127181	-0.126388	-0.116514	0.625927	-0.0706612	-0.0819246	-0.00461428	-0.265794	-0.183142
3	0.306947	-0.440104	-0.205994	-2.00049	-2.00049	-0.267409	-0.642983	-0.277313	-0.192322	0.256781	-0.25133	-0.0963876	0.4715	-0.181914	-0.0873623	0.28466	-0.0862757	-0.102984	0.93369	-0.0436725	-0.0860303	0.0757178	-0.304679	-0.199042
3.16667	0.402536	-0.432692	-0.20006	-2.27621	-2.27621	-0.29184	-0.5595	-0.263368	-0.185016	0.421163	-0.275421	-0.102948	0.637682	-0.190845	-0.0992701	0.416311	-0.0737528	-0.0968838	1.28835	-0.0365634	-0.0894297	0.259415	-0.321078	-0.212822
3.33333	0.429054	-0.417466	-0.199287	-2.45462	-2.45462	-0.293125	-0.467087	-0.226515	-0.188798	0.627276	-0.264471	-0.116295	0.810713	-0.218996	-0.107818	0.644045	-0.0707466	-0.110794	1.8893	0.0394973	-0.0929097	0.314277	-0.322468	-0.238895
3.5	0.575612	-0.386695	-0.205274	-2.64661	-2.64661	-0.290216	-0.300368	-0.163531	-0.191687	0.667625	-0.247434	-0.113093	0.977614	-0.217592	-0.105263	0.867108	-0.0493602	-0.113878	2.54061	0.147021	-0.0742316	0.546189	-0.343692	-0.239559
3.66667	1.02766	-0.277081	-0.199041	-2.64964	-2.64964	-0.311946	0.113928	-0.081034	-0.175071	0.802091	-0.252789	-0.126892	1.128	-0.223246	-0.118256	1.05391	-0.0483371	-0.11498	3.25403	0.27272	-0.0607932	0.560474	-0.326687	-0.219595
3.83333	1.51198	-0.160691	-0.169405	-2.5974	-2.5974	-0.33051	0.415645	-0.0141031	-0.166342	0.892269	-0.22897	-0.145033	1.33076	-0.217505	-0.125016	1.32199	-0.0207094	-0.116657	3.82083	0.350014	-0.0535845	0.6144	-0.328338	-0.224401
4	1.83555	-0.0481239	-0.166952	-2.49231	-2.49231	-0.345236	0.694135	0.0877055	-0.140385	1.08772	-0.210306	-0.168432	1.47968	-0.227153	-0.135382	1.63071	-0.0290977	-0.130959	4.72478	0.546687	-0.0230746	0.769087	-0.339525	-0.225058
4.16667	2.28324	0.0734715	-0.153264	-2.25707	-2.25707	-0.350444	0.875164	0.188383	-0.105172	1.41713	-0.179182	-0.166617	1.65207	-0.216922	-0.123329	1.68049	-0.0443634	-0.115367	5.58329	0.755352	0.0263997	1.07099	-0.333123	-0.213263
4.33333	2.56998	0.0963804	-0.15983	-1.85294	-1.85294	-0.348485	1.13138	0.287943	-0.0826053	1.7329	-0.18851	-0.175638	2.02926	-0.147942	-0.0995989	1.72268	-0.0993803	-0.121573	6.4051	0.972825	0.0577535	1.16912	-0.299335	-0.209574
4.5	2.85373	0.136899	-0.14597	-1.31973	-1.31973	-0.318568	1.36838	0.366393	-0.0621873	2.04226	-0.159717	-0.187929	2.25791	-0.130349	-0.0921773	1.67212	-0.165536	-0.135962	7.10294	1.14283	0.12017	1.42849	-0.25668	-0.193717
4.66667	3.41655	0.265243	-0.118009	-0.701893	-0.701893	-0.31718	1.6275	0.443583	-0.0320447	2.41099	-0.115436	-0.186193	2.90228	0.0484256	-0.0492774	1.53145	-0.238889	-0.145739	7.73378	1.31402	0.160854	1.61826	-0.252475	-0.206664
4.83333	4.20082	0.483716	-0.0838723	0.0614748	0.0614748	-0.271336	1.88604	0.523463	-0.0155176	2.72632	-0.0675329	-0.18826	3.52054	0.241686	-0.00855496	1.40764	-0.283105	-0.158913	8.48598	1.51273	0.215434	1.66703	-0.216614	-0.187281
5	4.83653	0.698665	-0.0218577	0.738833	0.738833	-0.209897	2.21216	0.632154	0.0204208	3.06196	-0.0181798	-0.183964	4.05431	0.440874	0.0393816	1.22832	-0.34493	-0.163609	9.01679	1.63382	0.237051	1.7989	-0.208322	-0.169605
5.16667	5.2483	0.876744	0.0312213	1.45053	1.45053	-0.180524	2.31165	0.655607	0.0441666	3.56857	0.0304605	-0.183525	4.61211	0.640028	0.0929988	1.07407	-0.406126	-0.155674	9.46311	1.7378	0.267527	2.00836	-0.166809	-0.155064
5.33333	5.71861	1.04174	0.0824489	2.15694	2.15694	-0.114057	2.44747	0.693486	0.0777091	3.87093	0.119601	-0.143077	5.25119	0.831109	0.144917	0.906662	-0.476755	-0.171174	9.86899	1.8291	0.300024	2.50726	-0.0174154	-0.132734
5.5	6.19217	1.17973	0.0972044	3.22064	3.22064	-0.0302118	2.73445	0.774349	0.112787	4.22586	0.181279	-0.118005	5.79618	0.994951	0.169767	0.692103	-0.600259	-0.201593	10.3189	1.94321	0.338935	2.93564	0.154965	-0.0895464
5.66667	6.83905	1.37986	0.152614	4.35718	4.35718	0.0450979	3.0668	0.84262	0.134968	4.54661	0.241329	-0.0888255	6.37471	1.1621	0.204225	0.391408	-0.681388	-0.21648	10.4414	1.93324	0.330045	3.40218	0.383575	-0.0329695
5.83333	7.29412	1.52785	0.200092	5.17029	5.17029	0.104417	3.38921	0.893495	0.154928	4.91995	0.296028	-0.062697	6.9822	1.32139	0.213841	0.369187	-0.765581	-0.240664	10.4517	1.92138	0.318314	3.78677	0.59269	0.0180201
6	7.85707	1.71859	0.253015	6.0165	6.0165	0.154299	3.64263	0.922486	0.147097	5.15157	0.328715	-0.0524594	7.28573	1.42877	0.221092	0.289937	-0.801629	-0.254933	10.4458	1.90338	0.315306	4.09575	0.764271	0.0569775
6.16667	8.29015	1.90661	0.297882	6.8581	6.8581	0.194787	3.96522	1.01109	0.18168	5.39203	0.344124	-0.0491618	7.78081	1.56819	0.251729	0.293224	-0.832977	-0.262183	10.6743	1.96016	0.311652	4.39848	0.95612	0.105903
6.33333	8.39079	1.96588	0.298739	7.67163	7.67163	0.239935	4.35418	1.10552	0.195971	5.58355	0.35885	-0.0501089	7.83925	1.54757	0.23212	0.317234	-0.891042	-0.292485	10.8749	2.01784	0.316712	4.71917	1.11748	0.153581
6.5	8.3181	1.96109	0.302668	8.30334	8.30334	0.28145	4.74141	1.21938	0.237732	5.85391	0.480641	-0.0222402	7.83007	1.52391	0.210801	0.318188	-0.951123	-0.294748	10.9434	2.08663	0.323898	5.21	1.30599	0.199406
6.66667	8.34915	1.95381	0.297023	8.96414	8.96414	0.31086	5.06984	1.29366	0.27245	6.57187	0.676055	0.0441452	7.91238	1.53006	0.205688	0.314685	-0.996262	-0.305485	10.9516	2.16694	0.345147	5.51215	1.47678	0.253476
6.83333	8.54321	1.97079	0.300284	9.59023	9.59023	0.369115	5.60846	1.44899	0.310325	6.77904	0.818135	0.085691	7.98062	1.50696	0.193309	0.283717	-1.04028	-0.320905	11.0548	2.2676	0.370991	5.75896	1.62825	0.298577
7	8.4473	1.87849	0.27363	10.0867	10.0867	0.394743	5.87319	1.5212	0.315981	7.00418	0.884234	0.0886683	7.95169	1.46793	0.185915	0.312438	-1.06222	-0.330677	11.3995	2.4597	0.405848	5.75985	1.6745	0.318975
7.16667	8.26841	1.79125	0.266047	10.1859	10.1859	0.386418	6.38678	1.74266	0.369255	7.3805	0.973746	0.110521	7.96496	1.42322	0.180621	0.293766	-1.07208	-0.334123	11.7612	2.68483	0.451595	5.77007	1.69417	0.332172
7.33333	8.02795	1.67502	0.248271	10.2225	10.2225	0.372781	6.88098	1.93753	0.40856	7.57901	1.07632	0.130966	7.97999	1.40648	0.18525	0.344817	-1.07701	-0.318356	12.1324	2.95059	0.545586	5.69916	1.6742	0.346449
7.5	7.91132	1.59332	0.2312	10.4662	10.4662	0.395801	7.49526	2.1663	0.459436	7.78627	1.21372	0.163824	7.96005	1.4138	0.210173	0.268797	-1.04191	-0.293678	12.5718	3.21741	0.62609	5.682	1.63872	0.352848
7.66667	7.95618	1.58126	0.222242	10.0441	10.0441	0.39166	7.86704	2.33987	0.520966	7.98624	1.37273	0.211993	8.01176	1.40704	0.224613	0.393341	-1.047	-0.276668	12.9603	3.40071	0.672564	5.78864	1.63325	0.361306
7.83333	7.98668	1.57577	0.224942	10.1963	10.1963	0.42294	8.17071	2.5008	0.566605	8.17407	1.55141	0.260974	7.92712	1.40065	0.222313	0.385364	-1.05514	-0.269123	13.1111	3.53104	0.707163	5.72893	1.57283	0.355998
8	8.01851	1.57016	0.229486	10.0844	10.0844	0.415143	8.42995	2.62837	0.597163	8.45776	1.70168	0.299233	7.96895	1.38879	0.240544	0.34629	-1.04696	-0.249392	13.329	3.6428	0.742684	5.83829	1.55822	0.356131
8.16667	7.99386	1.52699	0.224812	9.96296	9.96296	0.381362	8.63172	2.7409	0.606914	8.60323	1.76876	0.32709	8.02926	1.35425	0.246185	0.359159	-1.06514	-0.263049	13.4931	3.70985	0.756476	5.81267	1.51088	0.336863
8.33333	8.06464	1.50414	0.208503	9.8608	9.8608	0.346135	8.76639	2.83779	0.609621	8.28199	1.70362	0.289894	7.98019	1.30561	0.250072	0.344621	-1.07646	-0.27405	13.6641	3.77306	0.772869	5.82003	1.49132	0.318036
8.5	8.10651	1.49939	0.195787	9.74371	9.74371	0.328382	8.78363	2.94202	0.635551	8.27729	1.72799	0.297693	7.94139	1.26155	0.233201	0.374715	-1.07238	-0.278307	13.8002	3.82503	0.790172	5.84412	1.45624	0.287688
8.66667	8.09459	1.50548	0.197083	9.65722	9.65722	0.295401	8.87129	3.04435	0.650055	8.47751	1.77036	0.298671	7.93368	1.20371	0.20857	0.395209	-1.07747	-0.271595	13.642	3.76233	0.779971	5.92762	1.42902	0.275325
8.83333	8.13336	1.51042	0.180197	9.63528	9.63528	0.272775	8.66783	2.99285	0.606654	8.49457	1.79299	0.284074	7.91313	1.16583	0.204933	0.365167	-1.09392	-0.278254	13.5666	3.67481	0.75698	5.87231	1.41011	0.269325
9	8.1032	1.50544	0.174966	9.55532	9.55532	0.249906	8.47917	2.94605	0.58845	8.66136	1.84062	0.288595	7.92644	1.08899	0.174114	0.316618	-1.1187	-0.308115	13.4646	3.55217	0.708599	5.93957	1.36432	0.234146
9.16667	8.05029	1.50188	0.171976	9.49188	9.49188	0.251235	8.20888	2.88792	0.571064	8.66869	1.86238	0.290496	7.81106	0.994248	0.132857	0.391812	-1.16225	-0.332082	13.346	3.42197	0.659102	5.9981	1.33752	0.223651
9.33333	7.93675	1.49367	0.180565	9.90893	9.90893	0.281934	8.13758	2.93943	0.587319	8.73741	1.90495	0.31314	7.78053	0.922246	0.103272	0.32848	-1.1855	-0.355263	13.3163	3.38117	0.64441	5.95368	1.3059	0.208133
9.5	7.90468	1.50489	0.201148	9.77399	9.77399	0.297833	8.16683	2.97958	0.60049	8.80501	1.90985	0.314344	7.79513	0.85938	0.0888281	0.299395	-1.1982	-0.362178	13.4109	3.35	0.639562	6.03701	1.30343	0.189502
9.66667	7.88053	1.52699	0.220104	9.81208	9.81208	0.337871	8.13638	3.03757	0.628188	8.74971	1.93845	0.338254	7.74587	0.80353	0.0627528	0.308454	-1.21371	-0.358123	13.4428	3.34078	0.641012	5.96327	1.30179	0.182982
9.83333	7.83066	1.54856	0.240655	9.842	9.842	0.373401	8.06294	3.04964	0.646889	8.75251	1.90664	0.323997	7.65543	0.756131	0.0430493	0.280846	-1.22482	-0.356618	13.5981	3.33507	0.637349	5.91747	1.27981	0.174355
10	7.81884	1.55984	0.264936	9.88217	9.88217	0.39018	8.05025	3.07785	0.663511	8.88537	1.92721	0.344583	7.6147	0.700731	0.0133236	0.220164	-1.23076	-0.360075	13.7308	3.32612	0.628586	5.96274	1.28135	0.179343
10.1667	7.73239	1.54295	0.264604	9.87275	9.87275	0.398128	8.0386	3.07744	0.676957	8.96381	1.90566	0.336524	7.63972	0.679623	0.0126038	0.188496	-1.24376	-0.357273	13.737	3.32252	0.61557	5.96549	1.26879	0.185379
10.3333	7.71392	1.54551	0.273402	9.92697	9.92697	0.437596	8.00986	3.11104	0.711228	8.9522	1.90888	0.341418	7.65099	0.665528	0.00788058	0.169116	-1.25733	-0.358548	13.8394	3.3269	0.610006	5.95049	1.25686	0.19201
10.5	7.67565	1.55128	0.297448	9.96672	9.96672	0.472759	7.97915	3.11766	0.734819	8.92502	1.90531	0.348844	7.65022	0.661168	-0.00331957	0.142195	-1.24945	-0.350035	13.845	3.33468	0.606253	5.98577	1.23888	0.180424
10.6667	7.65486	1.5378	0.299692	9.88616	9.88616	0.488005	7.92093	3.12167	0.751738	8.89836	1.85782	0.343401	7.65446	0.660023	0.0132021	0.171953	-1.23854	-0.340429	13.9086	3.34081	0.602844	5.92217	1.21411	0.165642
10.8333	7.64367	1.50897	0.300604	9.84455	9.84455	0.488944	7.84283	3.11195	0.75587	8.92961	1.83335	0.341199	7.77843	0.641744	0.0176576	0.172064	-1.23916	-0.345344	13.961	3.34776	0.610624	5.93023	1.19451	0.153039
11	7.63481	1.49317	0.299111	9.84749	9.84749	0.492268	7.84769	3.07723	0.749707	8.94195	1.78763	0.316989	7.77732	0.618046	0.0153944	0.196141	-1.24914	-0.341509	14.057	3.33038	0.611068	5.92137	1.15413	0.145149
11.1667	7.62708	1.43742	0.27896	9.79665	9.79665	0.459811	7.77429	3.02343	0.730554	8.89952	1.75327	0.311074	7.76733	0.58835	0.00508626	0.179155	-1.2617	-0.344072	14.0381	3.32063	0.594213	5.92562	1.13364	0.163002
11.3333	7.5696	1.39282	0.266058	9.76107	9.76107	0.445045	7.77156	2.98302	0.721236	8.83275	1.71193	0.299995	7.78489	0.589293	0.000824628	0.199364	-1.25504	-0.34661	14.0515	3.32266	0.596283	5.82661	1.13298	0.17149
11.5	7.50702	1.34156	0.25489	9.80262	9.80262	0.435552	7.80374	2.95008	0.711119	8.69715	1.7099	0.297234	7.90292	0.584041	0.00500547	0.233626	-1.24544	-0.343676	13.9773	3.31286	0.601579	5.9068	1.1517	0.193587
11.6667	7.43254	1.29608	0.249446	9.79727	9.79727	0.4576	7.76863	2.92812	0.70621	8.53652	1.67769	0.276875	7.96021	0.583727	0.0111471	0.234213	-1.2421	-0.330979	13.919	3.3096	0.624242	5.95414	1.13931	0.184629
11.8333	7.37624	1.2824	0.266997	9.85151	9.85151	0.469544	7.77117	2.92171	0.699222	8.48071	1.68103	0.277638	7.98185	0.538914	0.00862171	0.176529	-1.26404	-0.344027	13.8979	3.26263	0.617516	5.87523	1.1284	0.18478
12	7.30622	1.25424	0.270693	9.83587	9.83587	0.475433	7.79249	2.90227	0.689475	8.40646	1.6737	0.284452	7.94695	0.515571	0.00989106	0.117309	-1.26862	-0.352902	13.8577	3.23001	0.61186	5.91795	1.0776	0.170231

## Sheet: Sucrose aerobe
	Saliva 1 sucrose aerobe			Saliva 2 sucrose aerobe			Saliva 3 sucrose aerobe			Saliva 4 sucrose aerobe			Saliva 5 sucrose aerobe			Saliva 6 sucrose aerobe			Saliva 7 sucrose aerobe			Saliva 8 sucrose aerobe
time (hours)	Brightfield	% Green	% Red	Brightfield	% Green	% Red	Brightfield	% Green	% Red	Brightfield	% Green	% Red	Brightfield	% Green	% Red	Brightfield	% Green	% Red	Brightfield	% Green	% Red	Brightfield	% Green	% Red
0.166667
0.333333
0.5
0.666667
0.833333	0	0	0	0	0	0	0	0	0	0	0	0	0	0	0	0	0	0	0	0	0	0	0	0
1	-0.0789699	0.101367	0.0129622	-0.0587798	0.146399	0.0349851	-0.224105	0.0969349	0.0154716	-0.0569998	0.094182	0.0140166	-0.0288086	0.0755334	0.0112233	-0.0556441	0.0614539	-0.00426968	0.0611501	0.129579	0.0339971	0.0296718	0.0226067	0.00788223
1.16667	-0.142037	0.0769509	0.0136517	-0.0841241	0.141987	0.0604364	-0.418275	0.0940226	0.0189471	-0.0863872	0.0821427	0.0105226	-0.0716709	0.0245337	-0.00286293	-0.0738357	-0.0289639	-0.0326839	0.00222647	0.102879	0.00568719	-0.0637915	-0.0326385	-0.0170552
1.33333	-0.158279	0.0438167	0.025085	-0.10459	0.139563	0.0731064	-0.626819	0.0892194	0.0155479	-0.146879	0.0638059	0.0170809	-0.0758471	0.0213095	0.00961695	-0.085095	-0.0587915	-0.0200238	-0.012634	0.104782	0.00120718	-0.109424	-0.0514466	-0.0232436
1.5	-0.232797	-0.000106801	0.0130273	-0.0976621	0.121178	0.061562	-0.8071	0.0771679	0.00262206	-0.133774	0.0343847	0.0097823	-0.100415	0.0222911	0.00605565	-0.121581	-0.10259	-0.0312513	-0.0238107	0.0933238	0.0123289	-0.165104	-0.0865088	-0.0366888
1.66667	-0.251578	-0.0142131	0.0189305	-0.123233	0.122262	0.0776711	-1.04409	0.0829012	0.0180028	-0.168149	0.0337082	0.0332974	-0.139089	0.0293499	0.0178014	-0.150134	-0.116695	-0.0366025	-0.0487789	0.0998162	0.0296568	-0.175823	-0.107308	-0.0290149
1.83333	-0.318849	-0.0482999	-0.00757935	-0.162151	0.12456	0.0707643	-1.23504	0.0721292	0.0098281	-0.222189	0.00944911	0.0246286	-0.0841529	0.0120886	0.00855091	-0.162237	-0.160849	-0.0395711	0.110516	0.0861376	0.0072959	-0.179608	-0.142858	-0.0284545
2	-0.33391	-0.0745042	-0.0301316	-0.134041	0.102704	0.0614302	-1.38505	0.0504594	0.00331914	-0.24388	-0.0325417	0.0136749	-0.0754722	-0.010156	-0.0182284	-0.157422	-0.183164	-0.0499772	0.140567	0.084308	0.00458201	-0.168257	-0.165817	-0.0232579
2.16667	-0.309363	-0.107402	-0.0459818	-0.104939	0.0881515	0.0505588	-1.47439	0.0233315	-0.0125143	-0.228674	-0.0599366	0.00625681	-0.0801309	-0.0502939	-0.0465697	-0.157218	-0.248651	-0.0740775	0.178535	0.0589742	-0.0150242	-0.133192	-0.193552	-0.0281944
2.33333	-0.362425	-0.13915	-0.0583144	-0.135064	0.0573779	0.0303933	-1.61983	0.000667788	-0.0167151	-0.214818	-0.095171	-0.0128335	-0.0914958	-0.0747407	-0.0803485	-0.168285	-0.324196	-0.111247	0.298385	0.0119529	-0.0385662	-0.158389	-0.24889	-0.0606603
2.5	-0.270043	-0.203989	-0.0920706	-0.110714	0.0350038	0.0159208	-1.68458	-0.0509648	-0.0391145	-0.184044	-0.146701	-0.034836	-0.0699803	-0.0992036	-0.104852	-0.257116	-0.375541	-0.13719	0.273257	-0.0153797	-0.0471835	-0.133127	-0.287459	-0.0897228
2.66667	-0.181448	-0.279778	-0.119979	-0.0951114	-0.00800888	-0.0064576	-1.75198	-0.0965317	-0.0622837	-0.139129	-0.201831	-0.0592272	-0.0590047	-0.131414	-0.124298	-0.273222	-0.42209	-0.15307	0.407996	-0.0462903	-0.0610011	-0.0976364	-0.312328	-0.10538
2.83333	-0.0888149	-0.311219	-0.131466	-0.0851514	-0.0392141	-0.034719	-1.81456	-0.145574	-0.0934957	-0.0721877	-0.238215	-0.0806057	0.0296115	-0.143755	-0.130522	-0.305038	-0.418324	-0.155279	0.672195	-0.0261739	-0.0451994	0.0248744	-0.330531	-0.108849
3	-0.0955268	-0.35164	-0.171079	0.0199793	-0.0687373	-0.0433156	-1.87218	-0.168433	-0.102473	-0.0433175	-0.27405	-0.091927	0.119065	-0.161465	-0.154391	-0.266512	-0.459912	-0.188945	0.961777	-0.0307605	-0.0554748	0.138229	-0.356803	-0.11162
3.16667	0.14519	-0.357281	-0.180124	0.0920392	-0.0708294	-0.0440679	-1.86427	-0.190508	-0.116132	0.0503572	-0.293882	-0.112439	0.243735	-0.188974	-0.177832	-0.229803	-0.501913	-0.202715	1.52514	0.0217894	-0.0601655	0.278164	-0.381933	-0.133106
3.33333	0.327141	-0.394777	-0.214777	0.218863	-0.110211	-0.0932681	-1.80122	-0.235622	-0.146523	0.122349	-0.33395	-0.149739	0.371423	-0.244433	-0.214561	-0.187749	-0.550903	-0.229947	2.25778	0.067534	-0.06891	0.415695	-0.415557	-0.164134
3.5	0.494717	-0.410452	-0.224636	0.347869	-0.135409	-0.093803	-1.62271	-0.212335	-0.13669	0.285005	-0.336144	-0.148246	0.5311	-0.240905	-0.215453	-0.0852211	-0.559275	-0.244997	2.88588	0.15187	-0.0505149	0.615444	-0.419084	-0.184873
3.66667	0.680287	-0.45197	-0.244613	0.500047	-0.155932	-0.12306	-1.28622	-0.185006	-0.155334	0.450425	-0.364468	-0.161515	0.70082	-0.262125	-0.230632	-0.0413822	-0.605224	-0.268435	3.66743	0.198554	-0.0681656	0.803963	-0.426521	-0.209774
3.83333	0.881112	-0.414893	-0.237677	0.648172	-0.137642	-0.108702	-0.942946	-0.0952473	-0.116034	0.524017	-0.354812	-0.167679	0.932508	-0.230394	-0.21592	0.0544228	-0.598683	-0.276402	4.54266	0.292284	-0.0574988	1.01557	-0.433249	-0.222806
4	1.08511	-0.345966	-0.231827	0.839789	-0.0996883	-0.0977942	-0.366822	0.046921	-0.0797818	0.717252	-0.335178	-0.167669	1.23551	-0.198924	-0.204001	0.157585	-0.587034	-0.277032	5.46099	0.418711	-0.0478386	1.29219	-0.423168	-0.236806
4.16667	1.3055	-0.25778	-0.203965	1.10496	-0.0600377	-0.0690575	0.233152	0.201447	-0.0199304	0.92887	-0.311733	-0.164469	1.5894	-0.15854	-0.187335	0.4553	-0.534435	-0.248185	6.54207	0.593428	-0.010908	1.59591	-0.411888	-0.230353
4.33333	1.3659	-0.236883	-0.196305	1.40293	-0.0299965	-0.0664961	0.760723	0.295264	0.00921929	1.11402	-0.29371	-0.160266	1.97065	-0.127338	-0.188933	0.68952	-0.500401	-0.254599	7.28813	0.717302	0.00152524	1.89479	-0.395276	-0.225745
4.5	1.42706	-0.220992	-0.191047	1.81884	0.0120059	-0.0599886	1.33674	0.415408	0.0460189	1.42595	-0.277552	-0.152461	2.31802	-0.084961	-0.196544	0.91554	-0.507176	-0.251961	8.01172	0.817322	0.00275033	2.2019	-0.377283	-0.231044
4.66667	1.61365	-0.194765	-0.159595	2.25258	0.0795382	-0.0402272	2.03254	0.544413	0.0839411	1.74979	-0.273386	-0.147375	2.74604	-0.0462732	-0.204828	1.09316	-0.498631	-0.256296	8.57133	0.943394	0.020336	2.54835	-0.36229	-0.231808
4.83333	1.67871	-0.17168	-0.135534	2.76353	0.155341	-0.0240524	2.5138	0.645642	0.125593	2.07104	-0.233394	-0.140755	3.25355	0.013757	-0.187979	1.27724	-0.461068	-0.248418	9.28239	1.10926	0.0456553	2.86267	-0.32545	-0.222858
5	2.03743	-0.00620116	-0.0806027	3.55778	0.29701	0.0106386	3.03026	0.764732	0.164064	2.48809	-0.187793	-0.134728	3.87914	0.128655	-0.168123	1.42778	-0.413866	-0.231395	10.2139	1.35614	0.089509	3.15932	-0.278198	-0.21295
5.16667	2.43927	0.131833	-0.0500393	4.26378	0.420271	0.0293371	3.40519	0.832882	0.16955	2.96905	-0.149339	-0.146453	4.5706	0.179804	-0.18816	1.64382	-0.413718	-0.236108	10.969	1.54721	0.122683	3.39371	-0.274632	-0.216442
5.33333	3.04977	0.325622	0.019457	4.99825	0.584616	0.0737989	3.83133	0.964434	0.212737	3.50071	-0.0496582	-0.135708	5.38588	0.298649	-0.16047	1.84119	-0.377975	-0.228901	11.6411	1.8043	0.186036	3.85884	-0.180468	-0.195193
5.5	3.86679	0.568003	0.0938592	5.79153	0.727455	0.0918859	4.4594	1.10954	0.23961	4.1078	0.0532212	-0.119539	6.30483	0.442574	-0.136009	2.01742	-0.346413	-0.213796	12.2312	2.09128	0.252347	4.29382	-0.059061	-0.150737
5.66667	4.44658	0.700728	0.14013	6.86855	0.972792	0.149497	4.87159	1.24198	0.272859	4.74316	0.221303	-0.080836	7.26125	0.63825	-0.0849429	2.26317	-0.267524	-0.190668	12.7369	2.34108	0.310134	4.60179	0.0565968	-0.119558
5.83333	5.01654	0.827833	0.165661	7.98705	1.23678	0.182104	5.2387	1.33852	0.293386	5.43439	0.371648	-0.0578209	8.19543	0.833119	-0.0583517	2.37019	-0.257437	-0.206949	13.194	2.51624	0.341432	4.91923	0.14624	-0.0996515
6	5.78268	1.0731	0.224788	9.27032	1.59742	0.255465	5.38425	1.38177	0.306642	6.16911	0.541145	-0.0171186	9.13236	1.08006	0.00646155	2.52518	-0.207529	-0.180811	13.9005	2.78631	0.411099	5.14222	0.236296	-0.0826144
6.16667	6.52518	1.29274	0.278431	10.3969	1.97703	0.343712	5.63196	1.45348	0.332621	6.85999	0.723989	0.0138208	9.8943	1.2422	0.0425694	2.75473	-0.158852	-0.17589	14.4544	2.99047	0.470987	5.39436	0.319568	-0.0642146
6.33333	7.31936	1.5327	0.320529	11.4855	2.35498	0.426361	5.576	1.4591	0.350417	7.59921	0.92969	0.0468916	10.6051	1.39592	0.0869182	2.98327	-0.109996	-0.165235	15.141	3.216	0.535942	5.60473	0.397257	-0.0490163
6.5	8.44519	1.92887	0.421837	12.6154	2.81636	0.547662	5.82629	1.56226	0.379788	8.38551	1.14594	0.104787	11.2793	1.60871	0.157083	3.27502	-0.0151227	-0.138346	15.3984	3.39762	0.572561	5.75916	0.469859	-0.0254488
6.66667	9.29176	2.18611	0.500742	13.0695	3.08152	0.635636	6.12704	1.66951	0.422801	9.17717	1.39296	0.17992	11.8578	1.73855	0.200697	3.63027	0.0433993	-0.127296	15.3754	3.53718	0.610985	5.92522	0.56153	0.0132531
6.83333	10.1392	2.4854	0.592877	13.5713	3.32259	0.714693	6.50498	1.83177	0.484508	9.83804	1.65193	0.253511	12.2536	1.9088	0.256603	3.95902	0.121459	-0.117398	15.6045	3.69408	0.652254	6.14271	0.641424	0.0234977
7	10.4154	2.61899	0.625744	14.1463	3.5561	0.789573	6.67152	1.8781	0.499711	10.5279	1.89818	0.317536	12.4926	2.02587	0.289023	4.36399	0.213069	-0.091933	15.7966	3.87839	0.7066	6.137	0.6585	0.0446741
7.16667	10.2087	2.57194	0.605226	14.684	3.8023	0.864007	6.60953	1.88877	0.505364	11.0423	2.07546	0.359942	12.688	2.08855	0.299832	4.80068	0.292271	-0.0878962	15.931	3.96025	0.716449	6.09404	0.618576	0.034389
7.33333	10.1871	2.55508	0.590795	14.9602	3.92866	0.873461	6.19991	1.71498	0.446293	11.427	2.15048	0.36742	12.7634	2.06412	0.269668	5.19746	0.305925	-0.0990943	16.1584	4.05452	0.737321	6.068	0.584684	0.0296008
7.5	10.1037	2.58294	0.618053	15.1032	4.06574	0.913936	5.89896	1.62345	0.415706	11.6496	2.25352	0.41078	12.9146	2.14318	0.302323	5.61519	0.392511	-0.0624276	16.3567	4.23454	0.786175	6.03274	0.593305	0.0438032
7.66667	10.1682	2.60748	0.610494	15.0772	4.12509	0.921825	5.88814	1.63966	0.420108	11.8073	2.36191	0.447389	13.027	2.1967	0.323157	6.00434	0.451858	-0.0453546	16.4859	4.35103	0.835037	6.10502	0.598338	0.0659958
7.83333	10.2555	2.63125	0.609675	15.1119	4.15824	0.923169	5.75759	1.60713	0.405678	11.8838	2.40743	0.466188	13.3457	2.30291	0.361705	6.36969	0.505643	-0.0462875	16.741	4.48527	0.860563	6.03937	0.572933	0.0746266
8	10.2425	2.61477	0.618543	15.0887	4.18257	0.91157	5.69427	1.57247	0.377171	11.9852	2.48204	0.496661	13.6516	2.43677	0.390233	6.7197	0.573379	-0.0239925	16.9558	4.60684	0.892899	6.01571	0.57529	0.0865794
8.16667	9.78857	2.48859	0.58351	14.9204	4.12151	0.900814	5.49527	1.44385	0.350556	12.0483	2.52892	0.51821	13.8981	2.49607	0.393695	7.11849	0.59609	-0.0355103	17.1907	4.67005	0.922182	6.05935	0.550954	0.0894106
8.33333	9.34314	2.3434	0.543006	15.1098	4.16857	0.89222	5.26558	1.32061	0.301392	12.1014	2.56986	0.522109	14.1537	2.58618	0.388266	7.48937	0.641024	-0.0363039	17.3361	4.67454	0.941585	6.0716	0.504577	0.0643377
8.5	8.9057	2.14954	0.492487	15.3406	4.23928	0.887699	4.97318	1.18848	0.265123	12.1876	2.62499	0.549434	14.5033	2.68634	0.408688	7.77026	0.692432	-0.0169507	17.3632	4.69484	0.952431	6.07489	0.497035	0.0841648
8.66667	8.77818	2.12184	0.490915	15.3813	4.29319	0.902956	4.70229	1.12944	0.250334	12.2577	2.73253	0.576937	14.8964	2.86215	0.455995	8.0529	0.759369	-0.00948794	17.3798	4.66296	0.944048	6.07896	0.467636	0.0739308
8.83333	8.92228	2.14245	0.493576	15.4375	4.29395	0.876449	4.44406	1.03418	0.211232	12.5504	2.89496	0.613613	15.2087	3.04365	0.493856	8.28022	0.795224	-0.000159592	17.373	4.64879	0.956726	6.09809	0.47656	0.0709648
9	9.04262	2.24145	0.542404	15.472	4.33752	0.909336	4.75419	1.22612	0.269292	12.869	3.1462	0.69793	15.5434	3.29103	0.566076	8.31297	0.845309	0.0312051	17.3821	4.63333	0.957411	6.14865	0.466502	0.0825308
9.16667	9.18644	2.2489	0.531699	15.4632	4.35644	0.936309	4.98751	1.37563	0.311491	13.3295	3.48046	0.776715	15.8286	3.52164	0.616335	8.33213	0.853098	0.0221781	17.3883	4.5731	0.95383	6.18275	0.433178	0.0743
9.33333	9.12281	2.23714	0.553973	15.4634	4.33804	0.957634	5.30023	1.54223	0.363061	13.838	3.85872	0.854336	16.1043	3.76495	0.667669	8.29728	0.880656	0.0379165	17.3973	4.5598	0.940739	6.19742	0.41623	0.0685257
9.5	9.06227	2.18715	0.560294	15.4504	4.27325	0.938053	5.56296	1.64524	0.389405	14.3287	4.20648	0.937589	16.314	3.98981	0.714129	8.2757	0.913065	0.0415851	17.3448	4.54482	0.941828	6.23806	0.424129	0.0744687
9.66667	9.00025	2.14219	0.54177	15.409	4.21417	0.946733	5.99251	1.83267	0.435214	14.6521	4.46808	0.973514	16.458	4.17141	0.738777	8.40754	0.942112	0.0541717	17.3848	4.49125	0.925566	6.25983	0.393748	0.0674541
9.83333	8.97977	2.07419	0.522774	15.4272	4.14501	0.922778	6.39386	2.07074	0.492408	14.9102	4.74476	1.03503	16.6084	4.35792	0.786977	8.23019	1.00023	0.0855283	17.3441	4.46926	0.912538	6.2398	0.398965	0.0547948
10	8.94581	2.02861	0.508613	15.4291	4.10884	0.925238	6.71469	2.26851	0.556731	15.0835	4.96852	1.09577	16.762	4.53697	0.850326	8.14262	1.11282	0.128145	17.3624	4.43246	0.88834	6.20724	0.375431	0.0518532
10.1667	8.88041	1.99627	0.511563	15.3887	4.05728	0.918547	7.00505	2.43487	0.586183	15.1863	5.151	1.13763	16.8751	4.72334	0.900766	8.10138	1.23488	0.156235	17.4251	4.41903	0.88989	6.17216	0.367845	0.0470212
10.3333	8.82243	1.89128	0.469224	15.4191	3.95883	0.858755	7.31573	2.55912	0.610402	15.2023	5.23663	1.14154	17.0036	4.84629	0.921874	7.99369	1.28005	0.16757	17.4462	4.36715	0.861404	6.11191	0.357107	0.0636469
10.5	8.78831	1.87947	0.468921	15.392	3.91031	0.879372	7.61195	2.68772	0.65757	15.1516	5.3193	1.16749	17.1109	4.95957	0.958832	7.85717	1.37165	0.208973	17.5502	4.33386	0.840286	6.0933	0.325328	0.0483628
10.6667	8.78464	1.76421	0.415687	15.3756	3.82889	0.860832	7.70508	2.67327	0.675776	15.0826	5.35367	1.16349	17.1914	5.04707	0.988851	7.92286	1.48013	0.229042	17.5032	4.29719	0.832736	6.05957	0.31325	0.0345798
10.8333	8.75895	1.7371	0.423759	15.3886	3.75446	0.836375	7.80357	2.68802	0.698715	14.9626	5.30992	1.14836	17.1872	5.07231	1.00782	7.91235	1.59737	0.269663	17.4637	4.2679	0.819231	6.04288	0.306497	0.035572
11	8.70473	1.64245	0.394619	15.3748	3.64261	0.780161	7.82853	2.61957	0.680408	14.8047	5.16392	1.11421	17.2271	5.07726	1.00021	8.01554	1.68688	0.282378	17.4712	4.18251	0.789841	6.0068	0.267106	0.0194809
11.1667	8.68664	1.58687	0.368204	15.3582	3.57746	0.775598	7.83882	2.58762	0.683401	14.6837	5.02839	1.08267	17.2792	5.07485	0.987124	8.07947	1.75361	0.315119	17.5396	4.09853	0.763237	5.99266	0.249834	0.014644
11.3333	8.66442	1.58318	0.369657	15.4025	3.53206	0.763078	7.83061	2.56276	0.70613	14.6971	4.98904	1.10026	17.2813	5.08267	0.993576	7.98443	1.81907	0.331805	17.4717	4.03629	0.743698	5.93702	0.231575	0.0162241
11.5	8.6349	1.56064	0.378304	15.3984	3.47699	0.737401	7.83944	2.51967	0.709068	14.7278	4.96495	1.09664	17.2405	5.07469	0.9742	8.06349	1.84816	0.335573	17.5029	3.97696	0.73384	5.94707	0.212478	0.0206649
11.6667	8.60996	1.50902	0.362236	15.4169	3.40422	0.704438	7.85494	2.46919	0.71372	14.8338	4.95105	1.09128	17.1649	5.08701	0.981206	8.05701	1.81179	0.329683	17.4375	3.9431	0.721927	5.96816	0.206492	0.01866
11.8333	8.59729	1.46785	0.3421	15.449	3.35618	0.68706	7.87039	2.4183	0.72753	14.9177	4.93145	1.07467	17.083	5.06697	0.954121	8.02489	1.75104	0.320511	17.3872	3.83713	0.683784	6.02184	0.154695	-0.00419643
12	8.56767	1.44189	0.336958	15.4851	3.31268	0.687545	7.89152	2.36564	0.737604	15.0172	4.92948	1.08398	16.9588	5.03933	0.942569	7.98237	1.72803	0.303692	17.41	3.77942	0.673045	6.04643	0.144445	-0.0313408
